# Supplementary material for: Comparative Study on Structural Differences in Monosaccharide Layers Using PLD and PED Techniques
Source: Molecules. 2024 Oct 28;29(21):5095. doi: 10.3390/molecules29215095 (PMC11547590; doi:10.3390/molecules29215095)
Supplement: Supplementary file 1 [file molecules-29-05095-s001.zip]

Archive with 1 entries (1 files):
- molecules-3220292-supplementary.pdf
